# Supplementary material for: ﻿Multigene phylogeny, taxonomy, and potential biological properties of Pseudoroussoella and Neoroussoella species (Roussoellaceae, Dothideomycetes) from Asteraceae weeds in northern Thailand
Source: MycoKeys. 2024 Dec 17;111:129–46. doi: 10.3897/mycokeys.111.136922 (PMC11669009; doi:10.3897/mycokeys.111.136922)
Supplement: XML Treatment for Neoroussoella entadae [file mycokeys.111.136922-treatment2.xml]

<!DOCTYPE tp:taxon-treatment
  PUBLIC "-//TaxonX//DTD Taxonomic Treatment Publishing DTD v0 20100105//EN" "tax-treatment-NSO.dtd">
<tp:taxon-treatment xmlns:tp="http://www.plazi.org/taxpub"><tp:treatment-meta><kwd-group><label>Taxon classification</label><kwd>
                <named-content content-type="kingdom">Fungi</named-content>
              </kwd><kwd>
                <named-content content-type="order">Pleosporales</named-content>
              </kwd><kwd>
                <named-content content-type="family">Roussoellaceae</named-content>
              </kwd></kwd-group><mixed-citation publication-type="journal"><person-group><name><surname>Htet</surname><given-names>Zin Hnin</given-names></name><name><surname>Hyde</surname><given-names>Kevin D.</given-names></name><name><surname>Alotibi</surname><given-names>Fatimah O.</given-names></name><name><surname>Chethana</surname><given-names>Thilini K. W.</given-names></name><name><surname>Mapook</surname><given-names>Ausana</given-names></name></person-group><article-title>﻿Multigene phylogeny, taxonomy, and potential biological properties of <italic><tp:taxon-name><tp:taxon-name-part taxon-name-part-type="genus" reg="Pseudoroussoella">Pseudoroussoella</tp:taxon-name-part></tp:taxon-name></italic> and <italic><tp:taxon-name><tp:taxon-name-part taxon-name-part-type="genus" reg="Neoroussoella">Neoroussoella</tp:taxon-name-part></tp:taxon-name></italic> species (<tp:taxon-name><tp:taxon-name-part taxon-name-part-type="family">Roussoellaceae</tp:taxon-name-part></tp:taxon-name>, <tp:taxon-name><tp:taxon-name-part taxon-name-part-type="class">Dothideomycetes</tp:taxon-name-part></tp:taxon-name>) from <tp:taxon-name><tp:taxon-name-part taxon-name-part-type="family">Asteraceae</tp:taxon-name-part></tp:taxon-name> weeds in northern Thailand</article-title><source>MycoKeys</source><day>17</day><month>12</month><year>2024</year><volume>111</volume><fpage>129</fpage><lpage>146</lpage><pub-id pub-id-type="doi">10.3897/mycokeys.111.136922</pub-id></mixed-citation></tp:treatment-meta><tp:nomenclature><label>﻿</label><tp:taxon-name>
              <object-id xmlns:xlink="http://www.w3.org/1999/xlink" content-type="arpha" xlink:type="simple">1CAEDF93-E94B-5388-B4E3-D88B954D009B</object-id>
              <tp:taxon-name-part taxon-name-part-type="genus" reg="Neoroussoella">Neoroussoella</tp:taxon-name-part>
              <tp:taxon-name-part taxon-name-part-type="species" reg="entadae">entadae</tp:taxon-name-part>
              <object-id xmlns:xlink="http://www.w3.org/1999/xlink" xlink:type="simple">Index Fungorum: IF555568</object-id>
              <object-id xmlns:xlink="http://www.w3.org/1999/xlink" xlink:type="simple">Facesoffungi Number: FoF05275</object-id>
            </tp:taxon-name><tp:taxon-authority>Jayasiri, E.B.G. Jones &amp; K.D. Hyde, Mycosphere 10(1): 105 (2019)</tp:taxon-authority><xref ref-type="fig" rid="F3">Fig. 3</xref></tp:nomenclature><tp:treatment-sec sec-type="description" id="SECID0EWADI"><title>Description.</title><p><bold><italic>Saprobic</italic></bold> on the dead stems of <italic><tp:taxon-name><tp:taxon-name-part taxon-name-part-type="genus" reg="Chromolaena">Chromolaena</tp:taxon-name-part><tp:taxon-name-part taxon-name-part-type="species" reg="odorata">odorata</tp:taxon-name-part></tp:taxon-name></italic> (<tp:taxon-name><tp:taxon-name-part taxon-name-part-type="family">Asteraceae</tp:taxon-name-part></tp:taxon-name>). <bold><italic>Sexual morph</italic></bold>: Undetermined. <bold><italic>Asexual morph</italic></bold>: Coelomycetous. <bold><italic>Conidiomata</italic></bold> 70–120 × 100–150 µm (av. 95 × 110 µm, n = 5), pycnidial, solitary, globose to subglobose, uniloculate, immersed to semi-immersed, ostiolate. <bold><italic>Ostiole</italic></bold> 30–35 µm wide, with small papillate. <bold><italic>Peridium</italic></bold> 10–20 µm wide, comprising 2–3 layers of brown cells of <bold><italic>textura angularis</italic></bold>. <bold><italic>Conidiophores</italic></bold> reduced to conidiogenous cells. <bold><italic>Conidiogenous cells</italic></bold> 3–5 × 1–3 µm (av. 3.8 × 2.1 µm, n = 10), phialidic, ampulliform to cylindrical, hyaline. <bold><italic>Conidia</italic></bold> 3–5 × 2–4 μm (av. 3.8 × 2 μm, n = 20), hyaline, becoming pale brown when gathering, oblong to ovoid, aseptate, with small guttules.</p></tp:treatment-sec><tp:treatment-sec sec-type="description" id="SECID0EMCDI"><title>Culture characteristics.</title><p>Conidia germinating on PDA within 24 hours, reaching 24 mm after 7 days at 27 °C, irregular, entire, yellowish-brown, slightly wrinkled on the surface; pale brown to brown in reverse.</p><fig id="F3" position="float" orientation="portrait"><object-id xmlns:xlink="http://www.w3.org/1999/xlink" content-type="doi" xlink:type="simple">10.3897/mycokeys.111.136922.figure3</object-id><object-id xmlns:xlink="http://www.w3.org/1999/xlink" content-type="arpha" xlink:type="simple">991986A4-5019-5F84-89B5-2015459FC0E4</object-id><label>Figure 3.</label><caption><p><italic><tp:taxon-name><tp:taxon-name-part taxon-name-part-type="genus" reg="Neoroussoella">Neoroussoella</tp:taxon-name-part><tp:taxon-name-part taxon-name-part-type="species" reg="entadae">entadae</tp:taxon-name-part></tp:taxon-name></italic> (MFLU 24-0265, new host record) <bold>a, b</bold> Conidiomata on the substrate <bold>c</bold> a section through conidioma <bold>d</bold> ostiole <bold>e</bold> peridium <bold>f</bold> conidia and conidiogenous cells <bold>g–i</bold> conidia <bold>j</bold> a germinating conidium <bold>k</bold> culture on the <abbrev xmlns:xlink="http://www.w3.org/1999/xlink" xlink:title="malt extract agar" id="ABBRID0EUDDI" xlink:type="simple">MEA</abbrev>. Scale bars: 500 µm (<bold>a</bold>); 200 µm (<bold>b</bold>); 50 µm (<bold>c</bold>); 20 µm (<bold>d, e</bold>); 5 µm (<bold>f, g, h, i, j</bold>).</p></caption><graphic xmlns:xlink="http://www.w3.org/1999/xlink" xlink:href="mycokeys-111-129-g003.jpg" position="float" orientation="portrait" xlink:type="simple" id="oo_1201518.jpg"><uri content-type="original_file" xlink:type="simple">https://binary.pensoft.net/fig/1201518</uri></graphic></fig></tp:treatment-sec><tp:treatment-sec sec-type="material" id="SECID0EHEDI"><title>Material examined.</title><p>Thailand • Chiang Rai Province, Thoeng district, on dead stems of <italic><tp:taxon-name><tp:taxon-name-part taxon-name-part-type="genus" reg="Chromolaena">Chromolaena</tp:taxon-name-part><tp:taxon-name-part taxon-name-part-type="species" reg="odorata">odorata</tp:taxon-name-part></tp:taxon-name></italic> (<tp:taxon-name><tp:taxon-name-part taxon-name-part-type="family">Asteraceae</tp:taxon-name-part></tp:taxon-name>), 24 Jan 2022, A. Mapook (TCR18, MFLU 24-0265, new host record); living culture <named-content xmlns:xlink="http://www.w3.org/1999/xlink" content-type="dwc:institutional_code" xlink:title="Mae Fah Luang University Culture Collection" xlink:href="http://grbio.org/institution/mae-fah-luang-university-culture-collection" xlink:type="simple">MFLUCC</named-content> 24-0275.</p></tp:treatment-sec><tp:treatment-sec sec-type="distribution" id="SECID0EBFDI"><title>Known host distribution.</title><p><italic><tp:taxon-name><tp:taxon-name-part taxon-name-part-type="genus" reg="Entada">Entada</tp:taxon-name-part><tp:taxon-name-part taxon-name-part-type="species" reg="phaseoloides">phaseoloides</tp:taxon-name-part></tp:taxon-name></italic> (<tp:taxon-name><tp:taxon-name-part taxon-name-part-type="family">Fabaceae</tp:taxon-name-part></tp:taxon-name>), <italic><tp:taxon-name><tp:taxon-name-part taxon-name-part-type="genus" reg="Leucaena">Leucaena</tp:taxon-name-part></tp:taxon-name></italic> sp. (<tp:taxon-name><tp:taxon-name-part taxon-name-part-type="family">Fabaceae</tp:taxon-name-part></tp:taxon-name>) (<xref ref-type="bibr" rid="B15">Jayasiri et al. 2019</xref>).</p></tp:treatment-sec><tp:treatment-sec sec-type="notes" id="SECID0EHGDI"><title>Notes.</title><p>In a BLASTn search of GenBank, the closest match for the <abbrev xmlns:xlink="http://www.w3.org/1999/xlink" xlink:title="Internal transcribed spacer" id="ABBRID0ENGDI" xlink:type="simple">ITS</abbrev> sequence of our isolate was <italic><tp:taxon-name><tp:taxon-name-part taxon-name-part-type="genus" reg="Neoroussoella">N.</tp:taxon-name-part><tp:taxon-name-part taxon-name-part-type="species" reg="solani">solani</tp:taxon-name-part></tp:taxon-name></italic> strain MnF107 (<ext-link xmlns:xlink="http://www.w3.org/1999/xlink" xlink:href="OQ704272" ext-link-type="gen" xlink:type="simple">OQ704272</ext-link>) with 99.83% similarity. The closest match for the <abbrev xmlns:xlink="http://www.w3.org/1999/xlink" xlink:title="Large subunit" id="ABBRID0EBHDI" xlink:type="simple">LSU</abbrev> region was <italic><tp:taxon-name><tp:taxon-name-part taxon-name-part-type="genus" reg="Roussoella">Roussoella</tp:taxon-name-part></tp:taxon-name></italic> sp. strain HF3S53 (<ext-link xmlns:xlink="http://www.w3.org/1999/xlink" xlink:href="OP179275" ext-link-type="gen" xlink:type="simple">OP179275</ext-link>) with 99.77% similarity, and the closest match for the <abbrev xmlns:xlink="http://www.w3.org/1999/xlink" xlink:title="Small subunit" id="ABBRID0ERHDI" xlink:type="simple">SSU</abbrev> region was <tp:taxon-name><tp:taxon-name-part taxon-name-part-type="order">Pleosporales</tp:taxon-name-part></tp:taxon-name> sp. IRB20-2 (<ext-link xmlns:xlink="http://www.w3.org/1999/xlink" xlink:href="AB195632" ext-link-type="gen" xlink:type="simple">AB195632</ext-link>) with 100% similarity. The closest match for the <italic>tef1-α</italic> and <italic><abbrev xmlns:xlink="http://www.w3.org/1999/xlink" xlink:title="RNA polymerase II subunit" id="ABBRID0ECIDI" xlink:type="simple">rpb2</abbrev></italic> gene region was <italic><tp:taxon-name><tp:taxon-name-part taxon-name-part-type="genus" reg="Neoroussoella">Neoroussoella</tp:taxon-name-part><tp:taxon-name-part taxon-name-part-type="species" reg="entadae">entadae</tp:taxon-name-part></tp:taxon-name></italic> strain <named-content xmlns:xlink="http://www.w3.org/1999/xlink" content-type="dwc:institutional_code" xlink:title="Mae Fah Luang University Culture Collection" xlink:href="http://grbio.org/institution/mae-fah-luang-university-culture-collection" xlink:type="simple">MFLUCC</named-content> 18-0243 (<ext-link xmlns:xlink="http://www.w3.org/1999/xlink" xlink:href="MK434866" ext-link-type="gen" xlink:type="simple">MK434866</ext-link>) with 99.78% and 99.53% similarity, respectively.</p><p>When we compared the morphology, our isolate is similar to <italic><tp:taxon-name><tp:taxon-name-part taxon-name-part-type="genus" reg="Neoroussoella">N.</tp:taxon-name-part><tp:taxon-name-part taxon-name-part-type="species" reg="entadae">entadae</tp:taxon-name-part></tp:taxon-name></italic> (<named-content xmlns:xlink="http://www.w3.org/1999/xlink" content-type="dwc:institutional_code" xlink:title="Mae Fah Luang University Culture Collection" xlink:href="http://grbio.org/institution/mae-fah-luang-university-culture-collection" xlink:type="simple">MFLUCC</named-content> 17–0920) in having solitary, unilocular, ostiolate conidiomata, phialidic, ampulliform to cylindrical, hyaline conidiogenous cells, and oblong to ovoid, hyaline conidia with size (3–5 × 2–4 μm vs 3–4 × 1.7–1.9 μm). However, our isolate differs from <italic><tp:taxon-name><tp:taxon-name-part taxon-name-part-type="genus" reg="Neoroussoella">N.</tp:taxon-name-part><tp:taxon-name-part taxon-name-part-type="species" reg="entadae">entadae</tp:taxon-name-part></tp:taxon-name></italic> (<named-content xmlns:xlink="http://www.w3.org/1999/xlink" content-type="dwc:institutional_code" xlink:title="Mae Fah Luang University Culture Collection" xlink:href="http://grbio.org/institution/mae-fah-luang-university-culture-collection" xlink:type="simple">MFLUCC</named-content> 17–0920) in having smaller conidiomata (70–120 × 100–150 µm vs. 127–192 × 161–190 µm), slightly wider conidiogenous cells (3–5 × 1–3 µm vs. 3.5–5.6 × 0.7–1.8 µm) (Table <xref ref-type="table" rid="T3">3</xref>).</p><p>Based on the multi-locus phylogeny (Fig. <xref ref-type="fig" rid="F1">1</xref>), our isolate <named-content xmlns:xlink="http://www.w3.org/1999/xlink" content-type="dwc:institutional_code" xlink:title="Mae Fah Luang University Culture Collection" xlink:href="http://grbio.org/institution/mae-fah-luang-university-culture-collection" xlink:type="simple">MFLUCC</named-content> 24-0275 clustered in the same clade with <italic><tp:taxon-name><tp:taxon-name-part taxon-name-part-type="genus" reg="Neoroussoella">N.</tp:taxon-name-part><tp:taxon-name-part taxon-name-part-type="species" reg="entadae">entadae</tp:taxon-name-part></tp:taxon-name></italic> (<named-content xmlns:xlink="http://www.w3.org/1999/xlink" content-type="dwc:institutional_code" xlink:title="Mae Fah Luang University Culture Collection" xlink:href="http://grbio.org/institution/mae-fah-luang-university-culture-collection" xlink:type="simple">MFLUCC</named-content> 18-0243). Moreover, there is no significant base pair difference between <named-content xmlns:xlink="http://www.w3.org/1999/xlink" content-type="dwc:institutional_code" xlink:title="Mae Fah Luang University Culture Collection" xlink:href="http://grbio.org/institution/mae-fah-luang-university-culture-collection" xlink:type="simple">MFLUCC</named-content> 24-0275 and <italic><tp:taxon-name><tp:taxon-name-part taxon-name-part-type="genus" reg="Neoroussoella">N.</tp:taxon-name-part><tp:taxon-name-part taxon-name-part-type="species" reg="entadae">entadae</tp:taxon-name-part></tp:taxon-name></italic> (<named-content xmlns:xlink="http://www.w3.org/1999/xlink" content-type="dwc:institutional_code" xlink:title="Mae Fah Luang University Culture Collection" xlink:href="http://grbio.org/institution/mae-fah-luang-university-culture-collection" xlink:type="simple">MFLUCC</named-content> 18-0243). Therefore, we reported <italic><tp:taxon-name><tp:taxon-name-part taxon-name-part-type="genus" reg="Neoroussoella">N.</tp:taxon-name-part><tp:taxon-name-part taxon-name-part-type="species" reg="entadae">entadae</tp:taxon-name-part></tp:taxon-name></italic> as the first occurrence on <italic><tp:taxon-name><tp:taxon-name-part taxon-name-part-type="genus" reg="Chromolaena">C.</tp:taxon-name-part><tp:taxon-name-part taxon-name-part-type="species" reg="odorata">odorata</tp:taxon-name-part></tp:taxon-name></italic> (<tp:taxon-name><tp:taxon-name-part taxon-name-part-type="family">Asteraceae</tp:taxon-name-part></tp:taxon-name>) based on morphology and multigene phylogeny.</p></tp:treatment-sec><tp:treatment-sec><!--Section generated to contain objects referenced in tp:taxon-treatment.--><table-wrap id="T3" position="float" orientation="portrait"><label>Table 3.</label><caption><p>Synopsis of asexual morph species in <italic><tp:taxon-name><tp:taxon-name-part taxon-name-part-type="genus" reg="Neoroussoella">Neoroussoella</tp:taxon-name-part></tp:taxon-name></italic>.</p></caption><table id="TID0E35AK" rules="all"><tbody><tr><th rowspan="1" colspan="1">Species</th><th rowspan="1" colspan="1">Conidiomata (µm)</th><th rowspan="1" colspan="1">Conidiogenous cells (µm)</th><th rowspan="1" colspan="1">Conidia (µm)</th><th rowspan="1" colspan="1">References</th></tr><tr><td rowspan="1" colspan="1"><italic><tp:taxon-name><tp:taxon-name-part taxon-name-part-type="genus" reg="Neoroussoella">Neoroussoella</tp:taxon-name-part><tp:taxon-name-part taxon-name-part-type="species" reg="alishanense">alishanense</tp:taxon-name-part></tp:taxon-name></italic> (FU31016)</td><td rowspan="1" colspan="1">130–140, 210–225</td><td rowspan="1" colspan="1">8–14 × 2–3</td><td rowspan="1" colspan="1">3–4 × 2–3</td><td rowspan="1" colspan="1">
                      <xref ref-type="bibr" rid="B18">Karunarathna et al. (2019)</xref>
                    </td></tr><tr><td rowspan="1" colspan="1"><italic><tp:taxon-name><tp:taxon-name-part taxon-name-part-type="genus" reg="Neoroussoella">Neoroussoella</tp:taxon-name-part><tp:taxon-name-part taxon-name-part-type="species" reg="bambusae">bambusae</tp:taxon-name-part></tp:taxon-name></italic> (<named-content xmlns:xlink="http://www.w3.org/1999/xlink" content-type="dwc:institutional_code" xlink:title="Mae Fah Luang University Culture Collection" xlink:href="http://grbio.org/institution/mae-fah-luang-university-culture-collection" xlink:type="simple">MFLUCC</named-content> 11-0124)</td><td rowspan="1" colspan="1">200–430 × 300–420</td><td rowspan="1" colspan="1">8–13.5 × 1.5–3</td><td rowspan="1" colspan="1">3–4 × 1.5–2</td><td rowspan="1" colspan="1">
                      <xref ref-type="bibr" rid="B22">Liu et al. (2014)</xref>
                    </td></tr><tr><td rowspan="1" colspan="1"><italic><tp:taxon-name><tp:taxon-name-part taxon-name-part-type="genus" reg="Neoroussoella">Neoroussoella</tp:taxon-name-part><tp:taxon-name-part taxon-name-part-type="species" reg="chromolaenae">chromolaenae</tp:taxon-name-part></tp:taxon-name></italic> (<named-content xmlns:xlink="http://www.w3.org/1999/xlink" content-type="dwc:institutional_code" xlink:title="Mae Fah Luang University Culture Collection" xlink:href="http://grbio.org/institution/mae-fah-luang-university-culture-collection" xlink:type="simple">MFLUCC</named-content> 24-0274)</td><td rowspan="1" colspan="1">70–150 × 120–150</td><td rowspan="1" colspan="1">3–5 × 2–3.5</td><td rowspan="1" colspan="1">3–6 × 2–4</td><td rowspan="1" colspan="1">This study</td></tr><tr><td rowspan="1" colspan="1"><italic><tp:taxon-name><tp:taxon-name-part taxon-name-part-type="genus" reg="Neoroussoella">Neoroussoella</tp:taxon-name-part><tp:taxon-name-part taxon-name-part-type="species" reg="entadae">entadae</tp:taxon-name-part></tp:taxon-name></italic> (<named-content xmlns:xlink="http://www.w3.org/1999/xlink" content-type="dwc:institutional_code" xlink:title="Mae Fah Luang University Culture Collection" xlink:href="http://grbio.org/institution/mae-fah-luang-university-culture-collection" xlink:type="simple">MFLUCC</named-content> 17–0920)</td><td rowspan="1" colspan="1">127–192 × 161–190</td><td rowspan="1" colspan="1">3.5–5.6 × 0.7–1.8</td><td rowspan="1" colspan="1">3–4 × 1.7–1.9</td><td rowspan="1" colspan="1">
                      <xref ref-type="bibr" rid="B15">Jayasiri et al. (2019)</xref>
                    </td></tr><tr><td rowspan="1" colspan="1"><italic><tp:taxon-name><tp:taxon-name-part taxon-name-part-type="genus" reg="Neoroussoella">Neoroussoella</tp:taxon-name-part><tp:taxon-name-part taxon-name-part-type="species" reg="entadae">entadae</tp:taxon-name-part></tp:taxon-name></italic> (<named-content xmlns:xlink="http://www.w3.org/1999/xlink" content-type="dwc:institutional_code" xlink:title="Mae Fah Luang University Culture Collection" xlink:href="http://grbio.org/institution/mae-fah-luang-university-culture-collection" xlink:type="simple">MFLUCC</named-content> 24-0275)</td><td rowspan="1" colspan="1">70–120 × 100–150</td><td rowspan="1" colspan="1">3–5 × 1–3</td><td rowspan="1" colspan="1">3–5 × 2–4</td><td rowspan="1" colspan="1">This study</td></tr><tr><td rowspan="1" colspan="1"><italic><tp:taxon-name><tp:taxon-name-part taxon-name-part-type="genus" reg="Neoroussoella">Neoroussoella</tp:taxon-name-part><tp:taxon-name-part taxon-name-part-type="species" reg="heveae">heveae</tp:taxon-name-part></tp:taxon-name></italic> (<named-content xmlns:xlink="http://www.w3.org/1999/xlink" content-type="dwc:institutional_code" xlink:title="Mae Fah Luang University Culture Collection" xlink:href="http://grbio.org/institution/mae-fah-luang-university-culture-collection" xlink:type="simple">MFLUCC</named-content> 17-0338)</td><td rowspan="1" colspan="1">90–130, 115–180</td><td rowspan="1" colspan="1">3–7 × 2–5</td><td rowspan="1" colspan="1">2.5–5 × 2–4</td><td rowspan="1" colspan="1">
                      <xref ref-type="bibr" rid="B27">Phookamsak et al. (2019)</xref>
                    </td></tr><tr><td rowspan="1" colspan="1"><italic><tp:taxon-name><tp:taxon-name-part taxon-name-part-type="genus" reg="Neoroussoella">Neoroussoella</tp:taxon-name-part><tp:taxon-name-part taxon-name-part-type="species" reg="leucaenae">leucaenae</tp:taxon-name-part></tp:taxon-name></italic> (<named-content xmlns:xlink="http://www.w3.org/1999/xlink" content-type="dwc:institutional_code" xlink:title="Mae Fah Luang University Culture Collection" xlink:href="http://grbio.org/institution/mae-fah-luang-university-culture-collection" xlink:type="simple">MFLUCC</named-content> 18–1544)</td><td rowspan="1" colspan="1">135–175 × 120–180</td><td rowspan="1" colspan="1">5.5–9 × 3–4</td><td rowspan="1" colspan="1">3.5–4.5 × 1.9–2.6</td><td rowspan="1" colspan="1">
                      <xref ref-type="bibr" rid="B15">Jayasiri et al. (2019)</xref>
                    </td></tr><tr><td rowspan="1" colspan="1"><italic><tp:taxon-name><tp:taxon-name-part taxon-name-part-type="genus" reg="Neoroussoella">Neoroussoella</tp:taxon-name-part><tp:taxon-name-part taxon-name-part-type="species" reg="peltophora">peltophora</tp:taxon-name-part></tp:taxon-name></italic> (<named-content xmlns:xlink="http://www.w3.org/1999/xlink" content-type="dwc:institutional_code" xlink:title="Mae Fah Luang University Culture Collection" xlink:href="http://grbio.org/institution/mae-fah-luang-university-culture-collection" xlink:type="simple">MFLUCC</named-content> 21-0071)</td><td rowspan="1" colspan="1">165–224 × 144–178</td><td rowspan="1" colspan="1">1–3.5 × 6.5–8</td><td rowspan="1" colspan="1">2.0–3.0 × 3.0–4.0</td><td rowspan="1" colspan="1">
                      <xref ref-type="bibr" rid="B26">Pasouvang et al. (2022)</xref>
                    </td></tr><tr><td rowspan="1" colspan="1"><italic><tp:taxon-name><tp:taxon-name-part taxon-name-part-type="genus" reg="Neoroussoella">Neoroussoella</tp:taxon-name-part><tp:taxon-name-part taxon-name-part-type="species" reg="solani">solani</tp:taxon-name-part></tp:taxon-name></italic> (CPC 26331)</td><td rowspan="1" colspan="1">To 150</td><td rowspan="1" colspan="1">4–6 × 3–4</td><td rowspan="1" colspan="1">4.5–5 × 2–3</td><td rowspan="1" colspan="1">
                      <xref ref-type="bibr" rid="B7">Crous et al. (2016)</xref>
                    </td></tr></tbody></table></table-wrap><fig id="F1" position="float" orientation="portrait"><object-id xmlns:xlink="http://www.w3.org/1999/xlink" content-type="doi" xlink:type="simple">10.3897/mycokeys.111.136922.figure1</object-id><object-id xmlns:xlink="http://www.w3.org/1999/xlink" content-type="arpha" xlink:type="simple">A6DDD33D-414A-5F26-97F0-CC9A5B252FCA</object-id><label>Figure 1.</label><caption><p>Phylogram generated from maximum likelihood analysis based on the combined dataset of <abbrev xmlns:xlink="http://www.w3.org/1999/xlink" xlink:title="Large subunit" id="ABBRID0EEFCI" xlink:type="simple">LSU</abbrev>, <abbrev xmlns:xlink="http://www.w3.org/1999/xlink" xlink:title="Small subunit" id="ABBRID0EIFCI" xlink:type="simple">SSU</abbrev>, <abbrev xmlns:xlink="http://www.w3.org/1999/xlink" xlink:title="Internal transcribed spacer" id="ABBRID0EMFCI" xlink:type="simple">ITS</abbrev>, <italic>tef1-α</italic> and <italic><abbrev xmlns:xlink="http://www.w3.org/1999/xlink" xlink:title="RNA polymerase II subunit" id="ABBRID0ETFCI" xlink:type="simple">rpb2</abbrev></italic> sequence data. Bootstrap support values for <abbrev xmlns:xlink="http://www.w3.org/1999/xlink" xlink:title="Maximum likelihood" id="ABBRID0EXFCI" xlink:type="simple">ML</abbrev> equal to or greater than 75% and BYPP equal to or greater than 0.90 are given at the nodes. Newly generated sequences are in blue and type species are in bold.</p></caption><graphic xmlns:xlink="http://www.w3.org/1999/xlink" xlink:href="mycokeys-111-129-g001.jpg" position="float" orientation="portrait" xlink:type="simple" id="oo_1201516.jpg"><uri content-type="original_file" xlink:type="simple">https://binary.pensoft.net/fig/1201516</uri></graphic></fig></tp:treatment-sec><ref-list><ref id="B15"><mixed-citation xmlns:xlink="http://www.w3.org/1999/xlink" xlink:type="simple"><person-group><name name-style="western"><surname>Jayasiri</surname><given-names>SC</given-names></name><name name-style="western"><surname>Hyde</surname><given-names>KD</given-names></name><name name-style="western"><surname>Jones</surname><given-names>EBG</given-names></name><name name-style="western"><surname>McKenzie</surname><given-names>EHC</given-names></name><name name-style="western"><surname>Jeewon</surname><given-names>R</given-names></name><name name-style="western"><surname>Phillips</surname><given-names>AJL</given-names></name><name name-style="western"><surname>Bhat</surname><given-names>DJ</given-names></name><name name-style="western"><surname>Wanasinghe</surname><given-names>DN</given-names></name><name name-style="western"><surname>Liu</surname><given-names>JK</given-names></name><name name-style="western"><surname>Lu</surname><given-names>YZ</given-names></name><name name-style="western"><surname>Kang</surname><given-names>JC</given-names></name></person-group> (<year>2019</year>) <article-title>Diversity, morphology and molecular phylogeny of <tp:taxon-name><tp:taxon-name-part taxon-name-part-type="class">Dothideomycetes</tp:taxon-name-part></tp:taxon-name> on decaying wild seed pods and fruits.</article-title><source>Mycosphere</source><volume>10</volume>(<issue>1</issue>): <fpage>1</fpage>–<lpage>186</lpage>. <ext-link xlink:href="10.5943/mycosphere/10/1/1" ext-link-type="doi" xlink:type="simple">https://doi.org/10.5943/mycosphere/10/1/1</ext-link></mixed-citation></ref><ref id="B18"><mixed-citation xmlns:xlink="http://www.w3.org/1999/xlink" xlink:type="simple"><person-group><name name-style="western"><surname>Karunarathna</surname><given-names>A</given-names></name><name name-style="western"><surname>Phookamsak</surname><given-names>R</given-names></name><name name-style="western"><surname>Jayawardena</surname><given-names>RS</given-names></name><name name-style="western"><surname>Cheewangkoon</surname><given-names>R</given-names></name><name name-style="western"><surname>Hyde</surname><given-names>KD</given-names></name><name name-style="western"><surname>Kuo</surname><given-names>CH</given-names></name></person-group> (<year>2019</year>) <article-title>The holomorph of <italic><tp:taxon-name><tp:taxon-name-part taxon-name-part-type="genus">Neoroussoella</tp:taxon-name-part><tp:taxon-name-part taxon-name-part-type="species">alishanense</tp:taxon-name-part></tp:taxon-name></italic> sp. nov. (<tp:taxon-name><tp:taxon-name-part taxon-name-part-type="family">Roussoellaceae</tp:taxon-name-part></tp:taxon-name>, <tp:taxon-name><tp:taxon-name-part taxon-name-part-type="order">Pleosporales</tp:taxon-name-part></tp:taxon-name>) on <italic><tp:taxon-name><tp:taxon-name-part taxon-name-part-type="genus">Pennisetum</tp:taxon-name-part><tp:taxon-name-part taxon-name-part-type="species">purpureum</tp:taxon-name-part></tp:taxon-name></italic> (<tp:taxon-name><tp:taxon-name-part taxon-name-part-type="family">Poaceae</tp:taxon-name-part></tp:taxon-name>).</article-title><source>Phytotaxa</source><volume>406</volume>(<issue>4</issue>): <fpage>218</fpage>–<lpage>236</lpage>. <ext-link xlink:href="10.11646/phytotaxa.406.4.1" ext-link-type="doi" xlink:type="simple">https://doi.org/10.11646/phytotaxa.406.4.1</ext-link></mixed-citation></ref><ref id="B22"><mixed-citation xmlns:xlink="http://www.w3.org/1999/xlink" xlink:type="simple"><person-group><name name-style="western"><surname>Liu</surname><given-names>JK</given-names></name><name name-style="western"><surname>Phookamsak</surname><given-names>R</given-names></name><name name-style="western"><surname>Dai</surname><given-names>DQ</given-names></name><name name-style="western"><surname>Tanaka</surname><given-names>K</given-names></name><name name-style="western"><surname>Jones</surname><given-names>EG</given-names></name><name name-style="western"><surname>Xu</surname><given-names>JC</given-names></name><name name-style="western"><surname>Chukeatirote</surname><given-names>E</given-names></name><name name-style="western"><surname>Hyde</surname><given-names>KD</given-names></name></person-group> (<year>2014</year>) <tp:taxon-name><tp:taxon-name-part taxon-name-part-type="family">Roussoellaceae</tp:taxon-name-part></tp:taxon-name>, a new pleosporalean family to accommodate the genera <italic><tp:taxon-name><tp:taxon-name-part taxon-name-part-type="genus">Neoroussoella</tp:taxon-name-part></tp:taxon-name></italic> gen. nov., <italic><tp:taxon-name><tp:taxon-name-part taxon-name-part-type="genus">Roussoella</tp:taxon-name-part></tp:taxon-name></italic> and <italic><tp:taxon-name><tp:taxon-name-part taxon-name-part-type="genus">Roussoellopsis.</tp:taxon-name-part></tp:taxon-name></italic> Phytotaxa 181(1): 1–33. <ext-link xlink:href="10.11646/phytotaxa.181.1.1" ext-link-type="doi" xlink:type="simple">https://doi.org/10.11646/phytotaxa.181.1.1</ext-link></mixed-citation></ref><ref id="B27"><mixed-citation xmlns:xlink="http://www.w3.org/1999/xlink" xlink:type="simple"><person-group><name name-style="western"><surname>Phookamsak</surname><given-names>R</given-names></name><name name-style="western"><surname>Hyde</surname><given-names>KD</given-names></name><name name-style="western"><surname>Jeewon</surname><given-names>R</given-names></name><name name-style="western"><surname>Bhat</surname><given-names>DJ</given-names></name><name name-style="western"><surname>Jones</surname><given-names>EG</given-names></name><name name-style="western"><surname>Maharachchikumbura</surname><given-names>SS</given-names></name><name name-style="western"><surname>Raspé</surname><given-names>O</given-names></name><name name-style="western"><surname>Karunarathna</surname><given-names>SC</given-names></name><name name-style="western"><surname>Wanasinghe</surname><given-names>DN</given-names></name><name name-style="western"><surname>Hongsanan</surname><given-names>S</given-names></name><name name-style="western"><surname>Doilom</surname><given-names>M</given-names></name><name name-style="western"><surname>Tennakoon</surname><given-names>DS</given-names></name><name name-style="western"><surname>Machado</surname><given-names>AR</given-names></name><name name-style="western"><surname>Firmino</surname><given-names>AL</given-names></name><name name-style="western"><surname>Ghosh</surname><given-names>A</given-names></name><name name-style="western"><surname>Karunarathna</surname><given-names>A</given-names></name><name name-style="western"><surname>Mešić</surname><given-names>A</given-names></name><name name-style="western"><surname>Dutta</surname><given-names>AK</given-names></name><name name-style="western"><surname>Thongbai</surname><given-names>B</given-names></name><name name-style="western"><surname>Devadatha</surname><given-names>B</given-names></name><name name-style="western"><surname>Norphanphoun</surname><given-names>C</given-names></name><name name-style="western"><surname>Senwanna</surname><given-names>C</given-names></name><name name-style="western"><surname>Wei</surname><given-names>D</given-names></name><name name-style="western"><surname>Pem</surname><given-names>D</given-names></name><name name-style="western"><surname>Ackah</surname><given-names>FK</given-names></name><name name-style="western"><surname>Wang</surname><given-names>G-N</given-names></name><name name-style="western"><surname>Jiang</surname><given-names>H-B</given-names></name><name name-style="western"><surname>Madrid</surname><given-names>H</given-names></name><name name-style="western"><surname>Lee</surname><given-names>HB</given-names></name><name name-style="western"><surname>Goonasekara</surname><given-names>ID</given-names></name><name name-style="western"><surname>Manawasinghe</surname><given-names>IS</given-names></name><name name-style="western"><surname>Kušan</surname><given-names>I</given-names></name><name name-style="western"><surname>Cano</surname><given-names>J</given-names></name><name name-style="western"><surname>Gené</surname><given-names>J</given-names></name><name name-style="western"><surname>Li</surname><given-names>J</given-names></name><name name-style="western"><surname>Das</surname><given-names>K</given-names></name><name name-style="western"><surname>Acharya</surname><given-names>K</given-names></name><name name-style="western"><surname>Raj</surname><given-names>KNA</given-names></name><name name-style="western"><surname>Latha</surname><given-names>KPD</given-names></name><name name-style="western"><surname>Chethana</surname><given-names>KWT</given-names></name><name name-style="western"><surname>He</surname><given-names>M-Q</given-names></name><name name-style="western"><surname>Dueñas</surname><given-names>M</given-names></name><name name-style="western"><surname>Jadan</surname><given-names>M</given-names></name><name name-style="western"><surname>Martín</surname><given-names>MP</given-names></name><name name-style="western"><surname>Samarakoon</surname><given-names>MC</given-names></name><name name-style="western"><surname>Dayarathne</surname><given-names>MC</given-names></name><name name-style="western"><surname>Raza</surname><given-names>M</given-names></name><name name-style="western"><surname>Park</surname><given-names>MS</given-names></name><name name-style="western"><surname>Telleria</surname><given-names>MT</given-names></name><name name-style="western"><surname>Chaiwan</surname><given-names>N</given-names></name><name name-style="western"><surname>Matočec</surname><given-names>N</given-names></name><name name-style="western"><surname>de Silva</surname><given-names>NI</given-names></name><name name-style="western"><surname>Pereira</surname><given-names>OL</given-names></name><name name-style="western"><surname>Singh</surname><given-names>PN</given-names></name><name name-style="western"><surname>Manimohan</surname><given-names>P</given-names></name><name name-style="western"><surname>Uniyal</surname><given-names>P</given-names></name><name name-style="western"><surname>Shang</surname><given-names>Q-J</given-names></name><name name-style="western"><surname>Bhatt</surname><given-names>RP</given-names></name><name name-style="western"><surname>Perera</surname><given-names>RH</given-names></name><name name-style="western"><surname>Alvarenga</surname><given-names>RLM</given-names></name><name name-style="western"><surname>Nogal-Prata</surname><given-names>S</given-names></name><name name-style="western"><surname>Singh</surname><given-names>SK</given-names></name><name name-style="western"><surname>Vadthanarat</surname><given-names>S</given-names></name><name name-style="western"><surname>Oh</surname><given-names>S-Y</given-names></name><name name-style="western"><surname>Huang</surname><given-names>S-K</given-names></name><name name-style="western"><surname>Rana</surname><given-names>S</given-names></name><name name-style="western"><surname>Konta</surname><given-names>S</given-names></name><name name-style="western"><surname>Paloi</surname><given-names>S</given-names></name><name name-style="western"><surname>Jayasiri</surname><given-names>SC</given-names></name><name name-style="western"><surname>Jeon</surname><given-names>SJ</given-names></name><name name-style="western"><surname>Mehmood</surname><given-names>T</given-names></name><name name-style="western"><surname>Gibertoni</surname><given-names>TB</given-names></name><name name-style="western"><surname>Nguyen</surname><given-names>TTT</given-names></name><name name-style="western"><surname>Singh</surname><given-names>U</given-names></name><name name-style="western"><surname>Thiyagaraja</surname><given-names>V</given-names></name><name name-style="western"><surname>Sarma</surname><given-names>VV</given-names></name><name name-style="western"><surname>Dong</surname><given-names>W</given-names></name><name name-style="western"><surname>Yu</surname><given-names>X-D</given-names></name><name name-style="western"><surname>Lu</surname><given-names>Y-Z</given-names></name><name name-style="western"><surname>Lim</surname><given-names>YW</given-names></name><name name-style="western"><surname>Chen</surname><given-names>Y</given-names></name><name name-style="western"><surname>Tkalčec</surname><given-names>Z</given-names></name><name name-style="western"><surname>Zhang</surname><given-names>Z-F</given-names></name><name name-style="western"><surname>Luo</surname><given-names>Z-L</given-names></name><name name-style="western"><surname>Daranagama</surname><given-names>DA</given-names></name><name name-style="western"><surname>Thambugala</surname><given-names>KM</given-names></name><name name-style="western"><surname>Tibpromma</surname><given-names>S</given-names></name><name name-style="western"><surname>Camporesi</surname><given-names>E</given-names></name><name name-style="western"><surname>Bulgakov</surname><given-names>TS</given-names></name><name name-style="western"><surname>Dissanayake</surname><given-names>AJ</given-names></name><name name-style="western"><surname>Senanayake</surname><given-names>IC</given-names></name><name name-style="western"><surname>Dai</surname><given-names>DQ</given-names></name><name name-style="western"><surname>Tang</surname><given-names>L-Z</given-names></name><name name-style="western"><surname>Khan</surname><given-names>S</given-names></name><name name-style="western"><surname>Zhang</surname><given-names>H</given-names></name><name name-style="western"><surname>Promputtha</surname><given-names>I</given-names></name><name name-style="western"><surname>Cai</surname><given-names>L</given-names></name><name name-style="western"><surname>Chomnunti</surname><given-names>P</given-names></name><name name-style="western"><surname>Zhao</surname><given-names>R-L</given-names></name><name name-style="western"><surname>Lumyong</surname><given-names>S</given-names></name><name name-style="western"><surname>Boonmee</surname><given-names>S</given-names></name><name name-style="western"><surname>Wen</surname><given-names>T-C</given-names></name><name name-style="western"><surname>Mortimer</surname><given-names>PE</given-names></name><name name-style="western"><surname>Xu</surname><given-names>J</given-names></name></person-group> (<year>2019</year>) <article-title>Fungal diversity notes 929–1035: Taxonomic and phylogenetic contributions on genera and species of fungi.</article-title><source>Fungal Diversity</source><volume>95</volume>(<issue>1</issue>): <fpage>1</fpage>–<lpage>273</lpage>. <ext-link xlink:href="10.1007/s13225-019-00421-w" ext-link-type="doi" xlink:type="simple">https://doi.org/10.1007/s13225-019-00421-w</ext-link></mixed-citation></ref><ref id="B26"><mixed-citation xmlns:xlink="http://www.w3.org/1999/xlink" xlink:type="simple"><person-group><name name-style="western"><surname>Pasouvang</surname><given-names>P</given-names></name><name name-style="western"><surname>Karunarathna</surname><given-names>A</given-names></name><name name-style="western"><surname>De Silva</surname><given-names>NI</given-names></name><name name-style="western"><surname>Sibounnavong</surname><given-names>P</given-names></name><name name-style="western"><surname>Zhao</surname><given-names>H</given-names></name><name name-style="western"><surname>Luo</surname><given-names>M</given-names></name><name name-style="western"><surname>Jayawardena</surname><given-names>RS</given-names></name></person-group> (<year>2022</year>) <article-title>A new species of <italic><tp:taxon-name><tp:taxon-name-part taxon-name-part-type="genus">Neoroussoella</tp:taxon-name-part><tp:taxon-name-part taxon-name-part-type="species">peltophora</tp:taxon-name-part></tp:taxon-name></italic> in <tp:taxon-name><tp:taxon-name-part taxon-name-part-type="family">Roussoellaceae</tp:taxon-name-part></tp:taxon-name>, from Thailand.</article-title><source>Phytotaxa</source><volume>531</volume>(<issue>3</issue>): <fpage>282</fpage>–<lpage>292</lpage>. <ext-link xlink:href="10.11646/phytotaxa.531.3.7" ext-link-type="doi" xlink:type="simple">https://doi.org/10.11646/phytotaxa.531.3.7</ext-link></mixed-citation></ref><ref id="B7"><mixed-citation xmlns:xlink="http://www.w3.org/1999/xlink" xlink:type="simple"><person-group><name name-style="western"><surname>Crous</surname><given-names>PW</given-names></name><name name-style="western"><surname>Wingfield</surname><given-names>MJ</given-names></name><name name-style="western"><surname>Richardson</surname><given-names>DM</given-names></name><name name-style="western"><surname>Le Roux</surname><given-names>JJ</given-names></name><name name-style="western"><surname>Strasberg</surname><given-names>D</given-names></name><name name-style="western"><surname>Edwards</surname><given-names>J</given-names></name><name name-style="western"><surname>Roets</surname><given-names>F</given-names></name><name name-style="western"><surname>Hubka</surname><given-names>V</given-names></name><name name-style="western"><surname>Taylor</surname><given-names>PW</given-names></name><name name-style="western"><surname>Heykoop</surname><given-names>M</given-names></name><name name-style="western"><surname>Martín</surname><given-names>MP</given-names></name><name name-style="western"><surname>Moreno</surname><given-names>G</given-names></name><name name-style="western"><surname>Sutton</surname><given-names>DA</given-names></name><name name-style="western"><surname>Wiederhold</surname><given-names>NP</given-names></name><name name-style="western"><surname>Barnes</surname><given-names>CW</given-names></name><name name-style="western"><surname>Carlavilla</surname><given-names>JR</given-names></name><name name-style="western"><surname>Gené</surname><given-names>J</given-names></name><name name-style="western"><surname>Giraldo</surname><given-names>A</given-names></name><name name-style="western"><surname>Guarnaccia</surname><given-names>V</given-names></name><name name-style="western"><surname>Guarro</surname><given-names>J</given-names></name><name name-style="western"><surname>Hernández-Restrepo</surname><given-names>M</given-names></name><name name-style="western"><surname>Kolařík</surname><given-names>M</given-names></name><name name-style="western"><surname>Manjón</surname><given-names>JL</given-names></name><name name-style="western"><surname>Pascoe</surname><given-names>IG</given-names></name><name name-style="western"><surname>Popov</surname><given-names>ES</given-names></name><name name-style="western"><surname>Sandoval-Denis</surname><given-names>M</given-names></name><name name-style="western"><surname>Woudenberg</surname><given-names>JH</given-names></name><name name-style="western"><surname>Acharya</surname><given-names>K</given-names></name><name name-style="western"><surname>Alexandrova</surname><given-names>AV</given-names></name><name name-style="western"><surname>Alvarado</surname><given-names>P</given-names></name><name name-style="western"><surname>Barbosa</surname><given-names>RN</given-names></name><name name-style="western"><surname>Baseia</surname><given-names>IG</given-names></name><name name-style="western"><surname>Blanchette</surname><given-names>RA</given-names></name><name name-style="western"><surname>Boekhout</surname><given-names>T</given-names></name><name name-style="western"><surname>Burgess</surname><given-names>TI</given-names></name><name name-style="western"><surname>Cano-Lira</surname><given-names>JF</given-names></name><name name-style="western"><surname>Čmoková</surname><given-names>A</given-names></name><name name-style="western"><surname>Dimitrov</surname><given-names>RA</given-names></name><name name-style="western"><surname>Dyakov</surname><given-names>MY</given-names></name><name name-style="western"><surname>Dueñas</surname><given-names>M</given-names></name><name name-style="western"><surname>Dutta</surname><given-names>AK</given-names></name><name name-style="western"><surname>Esteve-Raventós</surname><given-names>F</given-names></name><name name-style="western"><surname>Fedosova</surname><given-names>AG</given-names></name><name name-style="western"><surname>Fournier</surname><given-names>J</given-names></name><name name-style="western"><surname>Gamboa</surname><given-names>P</given-names></name><name name-style="western"><surname>Gouliamova</surname><given-names>DE</given-names></name><name name-style="western"><surname>Grebenc</surname><given-names>T</given-names></name><name name-style="western"><surname>Groenewald</surname><given-names>M</given-names></name><name name-style="western"><surname>Hanse</surname><given-names>B</given-names></name><name name-style="western"><surname>Hardy</surname><given-names>GE</given-names></name><name name-style="western"><surname>Held</surname><given-names>BW</given-names></name><name name-style="western"><surname>Jurjević</surname><given-names>Ž</given-names></name><name name-style="western"><surname>Kaewgrajang</surname><given-names>T</given-names></name><name name-style="western"><surname>Latha</surname><given-names>KP</given-names></name><name name-style="western"><surname>Lombard</surname><given-names>L</given-names></name><name name-style="western"><surname>Luangsa-Ard</surname><given-names>JJ</given-names></name><name name-style="western"><surname>Lysková</surname><given-names>P</given-names></name><name name-style="western"><surname>Mallátová</surname><given-names>N</given-names></name><name name-style="western"><surname>Manimohan</surname><given-names>P</given-names></name><name name-style="western"><surname>Miller</surname><given-names>AN</given-names></name><name name-style="western"><surname>Mirabolfathy</surname><given-names>M</given-names></name><name name-style="western"><surname>Morozova</surname><given-names>OV</given-names></name><name name-style="western"><surname>Obodai</surname><given-names>M</given-names></name><name name-style="western"><surname>Oliveira</surname><given-names>NT</given-names></name><name name-style="western"><surname>Ordóñez</surname><given-names>ME</given-names></name><name name-style="western"><surname>Otto</surname><given-names>EC</given-names></name><name name-style="western"><surname>Paloi</surname><given-names>S</given-names></name><name name-style="western"><surname>Peterson</surname><given-names>SW</given-names></name><name name-style="western"><surname>Phosri</surname><given-names>C</given-names></name><name name-style="western"><surname>Roux</surname><given-names>J</given-names></name><name name-style="western"><surname>Salazar</surname><given-names>WA</given-names></name><name name-style="western"><surname>Sánchez</surname><given-names>A</given-names></name><name name-style="western"><surname>Sarria</surname><given-names>GA</given-names></name><name name-style="western"><surname>Shin</surname><given-names>HD</given-names></name><name name-style="western"><surname>Silva</surname><given-names>BD</given-names></name><name name-style="western"><surname>Silva</surname><given-names>GA</given-names></name><name name-style="western"><surname>Smith</surname><given-names>MT</given-names></name><name name-style="western"><surname>Souza-Motta</surname><given-names>CM</given-names></name><name name-style="western"><surname>Stchigel</surname><given-names>AM</given-names></name><name name-style="western"><surname>Stoilova-Disheva</surname><given-names>MM</given-names></name><name name-style="western"><surname>Sulzbacher</surname><given-names>MA</given-names></name><name name-style="western"><surname>Telleria</surname><given-names>MT</given-names></name><name name-style="western"><surname>Toapanta</surname><given-names>C</given-names></name><name name-style="western"><surname>Traba</surname><given-names>JM</given-names></name><name name-style="western"><surname>Valenzuela-Lopez</surname><given-names>N</given-names></name><name name-style="western"><surname>Watling</surname><given-names>R</given-names></name><name name-style="western"><surname>Groenewald</surname><given-names>JZ</given-names></name></person-group> (<year>2016</year>) <article-title>Fungal Planet description sheets: 400–468.</article-title><source>Persoonia</source><volume>36</volume>(<issue>1</issue>): <fpage>316</fpage>–<lpage>458</lpage>. <ext-link xlink:href="10.3767/003158516X692185" ext-link-type="doi" xlink:type="simple">https://doi.org/10.3767/003158516X692185</ext-link></mixed-citation></ref></ref-list></tp:taxon-treatment>
